# Supplementary material for: Development and interval testing of a naturalistic driving methodology to evaluate driving behavior in clinical research
Source: F1000Res. 2016 Sep 15;5:1716. Originally published 2016 Jul 15. [Version 2] doi: 10.12688/f1000research.9150.2 (PMC5063038; doi:10.12688/f1000research.9150.2)
Supplement: Determining the optimal interval collection for a Global Positioning Data Acquisition System — Vehicle Name: Participant ID via Vehicle Make and Model; Vehicle Speed: Vehicle speed (miles per hour); Latitude: The angular distance of a place north or south of the earth's equator (degrees); Longitude: The angular distance of a place east or west of the earth's equator (degrees); Event Type: Type of event coded by the GPDAS device; Timestamp: Date (mm/dd/yyy) and Time (hh:mm:am/pm); Odometer Reading: Vehicle odometer reporting the number of miles. [file f1000research-5-10338-s0000.tgz]

Archive with 1 entries (1 files):
- a3f0fa04-e207-40c0-87cb-f036014b9b9e_Data.zip
